# Supplementary material for: The neural basis of resting-state fMRI functional connectivity in fronto-limbic circuits revealed by chemogenetic manipulation
Source: Nat Commun. 2024 May 31;15:4669. doi: 10.1038/s41467-024-49140-0 (PMC11143237; doi:10.1038/s41467-024-49140-0)
Supplement: Supplementary file 4 — Source Data [file 41467_2024_49140_MOESM4_ESM.xlsx]

## Sheet: Figure 3
Figure 3E
Average change in FC with amygdala ROI
	Animal H	Animal L
VEH 1	0.00474922	0.00507395
VEH 2	-0.00403282	-0.00158367
DCZ 1	0.00159184	-0.00721301
DCZ 2	0.00328758	0.022735

## Sheet: Figure 4
Figure 4A
Average change in FC across whole brain (D99 atlas)
	Animal H	Animal L
VEH 1	0.0173282	0.0115126
VEH 2	-0.021579	0.00266604
DCZ 1	0.0058061	0.00620387
DCZ 2	0.0116853	0.0246726
Figure 4B
Average change in FC across cortical areas (CHARM atlas)
	Animal H	Animal L
VEH 1	0.025386	0.0272551
VEH 2	-0.0390114	0.00473683
DCZ 1	-0.00608159	0.0132597
DCZ 2	0.0158114	0.0493563
Figure 4C
Average change in FC across subcortical areas (SARM atlas)
	Animal H	Animal L
VEH 1	-0.0134693	0.00587344
VEH 2	0.00892193	0.0152909
DCZ 1	0.0649661	-0.00596756
DCZ 2	0.00966364	-0.0017943

## Sheet: Figure 5
Figure 5B
Average time course data neural spiking in the amygdala
Baseline VEH treatment mean
-0.0609056	-0.034956	0.0674105	0.0899758	0.227526	0.149804	0.0343219	0.0272584	0.0708486	0.111043	-0.0143314	-0.0411872	-0.0330967	-0.0829628	-0.0217887	-0.0745749	0.040151	0.0456722	0.0210634	-0.0257883	-0.00974151	0.0991838	0.0721284	-0.0647839	-0.0534862	-0.0983151	-0.0106099	-0.0198216	0.157051	0.0754418
Baseline VEH treatment SEM
0.136906	0.139044	0.135742	0.133759	0.135395	0.145118	0.13358	0.135584	0.157387	0.175318	0.17598	0.148501	0.143747	0.132121	0.136625	0.13282	0.149784	0.149457	0.140069	0.13546	0.130483	0.155743	0.156067	0.152313	0.139516	0.122286	0.123333	0.130267	0.140636	0.143082
Baseline DCZ treatment mean
-0.47256	-0.161721	-0.0555898	0.0591921	0.0841075	0.105855	-0.027429	-0.0982016	-0.0125217	0.056892	0.126005	0.167579	0.12859	0.0993142	-0.0518871	-0.175228	-0.181879	-0.0931974	-0.0583334	-0.151114	-0.0863084	-0.08761	-0.044966	0.0350141	0.0707536	0.147238	-0.0246084	0.100015	0.0614421	0.0105825
Baseline DCZ treatment SEM
0.109955	0.141336	0.152186	0.18706	0.175038	0.186046	0.14803	0.143819	0.143623	0.146233	0.143134	0.135267	0.133736	0.136674	0.133022	0.12608	0.121155	0.116483	0.117759	0.125365	0.131445	0.136024	0.126265	0.130321	0.129856	0.144393	0.135388	0.137901	0.133797	0.138055
Test VEH treatment mean
0.404202	0.365149	0.331078	0.0920879	0.109568	0.172633	0.248714	0.225906	0.226846	0.0961194	0.0786214	-0.0553082	0.03749	0.0546387	0.196181	0.195712	0.0472072	-0.064727	-0.0261639	0.0339069	0.142672	-0.0101176	0.160027	0.0203953	0.0839817	-0.100194	-0.0295109	0.0353195	0.0905113	0.107142	0.0415837	0.0281009	0.178529	0.277665	0.321437	0.110735	0.0697226	-0.0676219	0.0692736	0.332443
Test VEH treatment SEM
0.293441	0.296028	0.319443	0.242688	0.220949	0.197269	0.217603	0.229294	0.225969	0.197232	0.187676	0.189227	0.201121	0.197796	0.210165	0.223674	0.213267	0.197178	0.215764	0.22236	0.240622	0.204803	0.268576	0.255228	0.267603	0.215916	0.223808	0.215196	0.219662	0.21837	0.214823	0.206605	0.240811	0.275974	0.285691	0.27227	0.253075	0.243819	0.223121	0.220798
Test DCZ treatment mean
0.194379	0.20333	0.194962	0.281612	0.234336	0.353309	0.389943	0.335394	0.421295	0.39235	0.500146	0.505943	0.373096	0.231422	0.32149	0.577877	0.484683	0.258746	0.197088	0.379232	0.445564	0.243534	0.324435	0.268853	0.455074	0.225853	0.408624	0.292816	0.271338	0.215477	0.249272	0.427206	0.343329	0.394243	0.287701	0.340076	0.349163	0.335493	0.25909	0.198798
Test DCZ treatment SEM
0.193825	0.201757	0.200363	0.218751	0.213679	0.219581	0.225154	0.221984	0.223806	0.206112	0.206713	0.198816	0.203415	0.191393	0.208122	0.202059	0.198928	0.177206	0.203734	0.214784	0.223333	0.194908	0.200314	0.221011	0.253304	0.260833	0.266696	0.247918	0.231307	0.223997	0.224842	0.236212	0.257098	0.249814	0.249004	0.258537	0.275566	0.286734	0.244293	0.211729
Summary data neural spiking in the amygdala
VEH treatment
0.134585	2.01579	-0.45183	-1.16204	-0.65562	-0.47379	-0.405948	1.37529	0.612518	-0.591168	0.153373	0.624904	-0.446867	-0.214621	0.00644949	-0.0206567	-0.520494	-0.506342	0.469688	-0.161903	0.410654	-1.46062	-0.88705	0.177801	3.71019	-0.340899	0.375412	-1.42457	0.0920409	-0.549456	-1.09629	0.50984	-0.102337	-0.0945583	1.08478	-0.209749	-1.01901	-0.184249	2.02211	0.1751	-1.88558	-0.119634	-0.382471	0.0542118	0.442648	4.66353
DCZ treatment
1.88591	0.777694	1.06388	0.497418	0.0691932	-0.0435697	0.483682	2.14711	1.2133	0.68551	0.114477	0.142259	-0.231453	0.307297	-0.4808	0.911862	0.635791	0.176609	-0.0180514	1.41094	1.64909	1.03814	0.796292	1.07026	1.0821	-1.00853	0.199345	0.967612	1.37115	0.465374	-1.02982	-0.4007	0.141362	1.09482	-1.9698	-1.63244	-0.0672199	0.20467	0.351026	0.851964	1.91724	0.637531	0.600717	-1.83528	-0.2232	0.683311	-0.595404	0.100059	0.73978	0.131527
Figure 5C
Average time course data neural spiking in the vlPFC
Baseline VEH treatment mean
0.0420107	0.031394	0.217534	0.226142	0.282907	0.0100165	-0.0359857	-0.125574	-0.121157	0.0420761	0.0975524	0.283321	0.0624616	-0.00317633	-0.193392	-0.118707	-0.093335	-0.0691874	-0.0123226	-0.144892	0.0833499	-0.0290258	0.167521	0.000153201	0.0777859	-0.0213123	0.00339209	0.015589	-0.0706872	-0.127724
Baseline VEH treatment SEM
0.183946	0.182585	0.194759	0.188938	0.217153	0.204608	0.21053	0.209667	0.201954	0.203104	0.187453	0.197548	0.191198	0.174472	0.163866	0.178869	0.188471	0.197523	0.170555	0.161991	0.186283	0.206963	0.210965	0.174498	0.158824	0.163965	0.180455	0.190333	0.18909	0.17897
Baseline DCZ treatment mean
0.249834	-0.158627	-0.270872	-0.275604	-0.234737	-0.193664	-0.185501	-0.119961	-0.052551	0.253306	0.118438	0.191228	-0.163028	-0.114283	-0.331143	-0.325582	-0.167378	-0.0606931	0.0450726	0.22128	0.0981027	0.264579	0.0476573	0.0488392	-0.0188996	-0.0877516	0.0992908	-0.00407149	0.0615546	-0.00985438
Baseline DCZ treatment SEM
0.354752	0.242571	0.217302	0.23769	0.242941	0.219557	0.210802	0.196393	0.233352	0.261026	0.278542	0.252162	0.221094	0.222346	0.212548	0.200299	0.19943	0.205387	0.209142	0.224174	0.206697	0.204227	0.192315	0.196413	0.204356	0.210653	0.228553	0.24508	0.239017	0.239708
Test VEH treatment mean
-0.221841	-0.113183	-0.288613	-0.222716	-0.18477	0.146575	0.0922835	-0.0181212	-0.188674	-0.0599682	-0.0781152	-0.107474	-0.134417	-0.176645	-0.182482	-0.17642	-0.156561	-0.0489302	-0.138748	0.0116329	-0.0270956	-0.10721	-0.140634	-0.09942	-0.167569	-0.0218643	-0.219661	-0.0812463	-0.423212	-0.326283	-0.284747	-0.164787	-0.147747	-0.134282	-0.115089	-0.104116	-0.23774	-0.305487	-0.199747	0.221029
Test VEH treatment SEM
0.229385	0.226765	0.204811	0.214331	0.216233	0.278561	0.252998	0.256526	0.192198	0.215452	0.215252	0.219138	0.216468	0.213837	0.234153	0.258632	0.242503	0.236319	0.208074	0.251976	0.270445	0.281298	0.285047	0.268957	0.233836	0.229417	0.203948	0.226452	0.201783	0.224949	0.23875	0.25753	0.28813	0.300765	0.285437	0.275137	0.255419	0.266252	0.249882	0.251551
Test DCZ treatment mean
0.318579	0.425131	0.243252	0.142212	0.54048	0.748468	0.673681	0.369259	0.293556	0.384347	0.199458	0.190876	0.110151	0.135794	0.390655	0.670492	0.55527	0.339365	0.126276	0.130553	0.0788945	0.0255202	0.238622	0.451418	0.493413	0.424513	0.262351	0.345264	0.324891	0.428154	0.400963	0.305222	0.486905	0.44999	0.281391	0.229145	0.282899	0.64766	0.455331	0.304913
Test DCZ treatment SEM
0.328978	0.351333	0.345477	0.399571	0.481591	0.492839	0.464348	0.463276	0.438801	0.460925	0.370685	0.395461	0.382993	0.411786	0.451382	0.479898	0.463727	0.447475	0.42478	0.391867	0.371749	0.421332	0.498276	0.519219	0.539284	0.486115	0.468034	0.565421	0.569997	0.563682	0.480383	0.511994	0.597324	0.580117	0.558911	0.51285	0.508314	0.577904	0.660617	0.751083
Summary data neural spiking in the vlPFC
VEH treatment
1.00691	1.28192	0.129739	-0.139885	-0.231648	-1.72803	-1.91865	-0.254614	-0.163804	-0.311768	-0.369913	0.0352618	-1.2598	-0.968386	-0.625852	-0.242255	0.113768	-0.472656	-0.584409	0.212004	-0.196893	0.725424	0.373863	0.676942	0.878157	-0.0252289	0.0094231
DCZ treatment
0.0952801	2.05289	0.123994	0.503541	-1.03897	0.781404	1.86453	6.25566	-0.431632	-0.293377	0.0526751	0.127366	-0.213379	-0.451936	0.632193	-0.742994	-0.439313	-1.73011
Figure 5D
Difference in LFP coherency between amygdala and vlPFC bipolar sites
VEH treatment			DCZ treatment
Animal H	Animal L		Animal H	Animal L
-0.00183478	0.00290645		0.000984295	-0.000804701
-0.00218358	-0.00270188		-0.00609038	0.000621072
-0.00352897	-0.00196546		-0.00202171	0.00250349
-0.00191884	0.00703767		-0.00384827	0.00275447
-0.000200932	0.00389977		-0.00914824	0.001222
-0.00199592	0.00138456		-0.00587543	0.0042208
-0.00316432	0.000842558		0.00695405	0.00200335
0.000164433	0.00470125		0.00781599	-0.00182395
0.0019105	0.00512821		0.00712102	0.00846856
0.00140554	0.00846917		0.00696682	0.0018459
0.00272031	0.00508073		0.00427336	0.00824482
-0.00276614	0.00366289		0.00516718	-0.000934828
-0.00278595	0.00176945		0.00474036	0.00457232
0.00329481	0.0117217		0.00590273	-0.00116924
0.00388272	0.0109097		0.00332842	-0.00333598
0.00135414	7.20164e-05		1.5194e-05	-0.00324018
0.00102964	-0.000557677		0.00282448	0.000233743
-0.000705345	7.18227e-05		0.00626683	0.00473085
0.000496788	-0.000637896		0.00669402	0.0071464
-0.000694705	-0.00142594		0.00669056	0.00195173
0.0010867	-0.00224476		0.00418908	0.00622752
0.00100205	-0.009102		0.00132636	0.00394548
0.00220578	0.000847703		0.00540676	0.0101632
0.00198771	-0.00046525		0.00814907	0.00939602
0.00181426	-0.00341036			0.00633883
0.00296061	-0.000458615			0.000928798
	-2.58137e-05			-0.00240384
	-0.00096129			0.000611833
Figure 5E
Average amygdala voxel correlation with vlPFC voxels
Animal H
Left side						Right side
-0.00956444	-0.0224506	-0.0206928				-0.00867874	-0.00745169	0.0308388
-0.0212914	-0.0131516	-0.00438488				-0.017541	-0.00964783	0.0582176
-0.0246077	-0.0328833	-0.010128				0.00784081	0.0243478	0.0751051
	-0.0109483
Animal L
Left side						Right side
	-0.0324584	-0.0547947				-0.00856353	-0.012057	0.00744474		-0.00678424
-0.00432986	-0.0084629	-0.0407591	-0.0592463			-0.0197933	0.000600578	0.0125706	0.0184015	0.0149498
0.015695	-0.00294891	-0.00849775	-0.00609907	-0.00994015		-0.010338	0.00663471	-0.0172337	-0.0198003
0.029962	-0.0220082	-0.0202597	0.00553507	0.0216917			-0.00123145	-0.0155069
								0.00209799
[truncated: 3 more columns]

## Sheet: Figure 6
Figure 6B
Average change in FC with amygdala ROI
	Animal H	Animal L
VEH 1	0.00474922	0.00507395
VEH 2	-0.00403282	-0.00158367
CNO	0.000506401	-0.00325721
Figure 6C
Average change in FC across whole brain (D99 atlas)
	Animal H	Animal L
VEH 1	0.0173282	0.0115126
VEH 2	-0.021579	0.00266604
CNO	0.000851358	-0.00015054
Average change in FC across cortical areas (CHARM atlas)
	Animal H	Animal L
VEH 1	0.025386	0.0272551
VEH 2	-0.0390114	0.00473683
CNO	-0.00806889	0.0090227
Average change in FC across subcortical areas (SARM atlas)
	Animal H	Animal L
VEH 1	-0.0134693	0.00587344
VEH 2	0.00892193	0.0152909
CNO	-0.00588948	-0.0131861
Figure 6D
Summary data neural spiking
Amygdala VEH treatment
0.134585	2.01579	-0.45183	-1.16204	-0.65562	-0.47379	-0.405948	1.37529	0.612518	-0.591168	0.153373	0.624904	-0.446867	-0.214621	0.00644949	-0.0206567	-0.520494	-0.506342	0.469688	-0.161903	0.410654	-1.46062	-0.88705	0.177801	3.71019	-0.340899	0.375412	-1.42457	0.0920409	-0.549456	-1.09629	0.50984	-0.102337	-0.0945583	1.08478	-0.209749	-1.01901	-0.184249	2.02211	0.1751	-1.88558	-0.119634	-0.382471	0.0542118	0.442648	4.66353
Amygdala CNO treatment
-0.405671	0.743305	0.249901	1.08647	-0.0341083	-0.449042	-1.38303	-0.324324	0.787155	0.713065	1.04165	0.0402756	1.17089	-0.0766709	-1.63606	-0.070405	1.56841	-0.0979025	-1.79388	1.21173	4.31229	0.267303	0.0220605	-0.929985	1.94178	-0.231198	0.529628	-0.0622588
vlPFC VEH treatment
1.00691	1.28192	0.129739	-0.139885	-0.231648	-1.72803	-1.91865	-0.254614	-0.163804	-0.311768	-0.369913	0.0352618	-1.2598	-0.968386	-0.625852	-0.242255	0.113768	-0.472656	-0.584409	0.212004	-0.196893	0.725424	0.373863	0.676942	0.878157	-0.0252289	0.0094231
vlPFC CNO treatment
0.953384	0.0672858	-4.11426	-5.49931	-0.155093	-0.844373	0.483645	-0.479408	1.79693	0.557338	0.115559	0.164824	1.31575	0.624067	-0.70613
Figure 6E
Proportion of neurons modulated by treatment compared to baseline
Amygdala
	Animal H	Animal L
VEH	0.277778	0.428571
CNO	0.571429	0.666667
vlPFC
	Animal H	Animal L
VEH	0.315789	0.5
CNO	0.875	0.857143
Figure 6F
Difference in LFP coherency between amygdala and vlPFC bipolar sites
VEH treatment			CNO treatment
Animal H	Animal L		Animal H	Animal L
-0.00183478	0.00290645		0.00963258	0.00574762
-0.00218358	-0.00270188		0.0124539	0.0107544
-0.00352897	-0.00196546		0.00561447	0.00521368
-0.00191884	0.00703767		0.00243518	0.000610394
-0.000200932	0.00389977		0.00584811	0.00112303
-0.00199592	0.00138456		-0.00267662	0.00311073
-0.00316432	0.000842558		0.00132034	0.00209802
0.000164433	0.00470125		0.00275359	0.00350651
0.0019105	0.00512821		0.00565275	0.00631259
0.00140554	0.00846917		0.00269831	0.0042971
0.00272031	0.00508073		-0.00166544	0.000234875
-0.00276614	0.00366289		0.00412863	-0.00109476
-0.00278595	0.00176945		0.0147484	-0.00209027
0.00329481	0.0117217		-0.000723263
0.00388272	0.0109097		0.00673981
0.00135414	7.20164e-05
0.00102964	-0.000557677
-0.000705345	7.18227e-05
0.000496788	-0.000637896
-0.000694705	-0.00142594
0.0010867	-0.00224476
0.00100205	-0.009102
0.00220578	0.000847703
0.00198771	-0.00046525
0.00181426	-0.00341036
0.00296061	-0.000458615
	-2.58137e-05
	-0.00096129
